# Supplementary material for: Exploring Ultrasound and Microwave-Assisted Accelerated Aging of Jerez Vinegar: Impacts on Phenolic, Volatile, Colorimetric, and Sensory Properties
Source: Foods. 2025 Oct 27;14(21):3665. doi: 10.3390/foods14213665 (PMC12610971; doi:10.3390/foods14213665)
Supplement: Supplementary file 1 [file foods-14-03665-s001.zip]

Archive with 1 entries (1 files):
- foods-3930455-supplementary.pdf
